# Supplementary material for: Biochemical, Biophysical and Functional Characterization of an Insoluble Iron Containing Hepcidin–Ferritin Chimeric Monomer Assembled Together with Human Ferritin H/L Chains at Different Molar Ratios
Source: Curr Issues Mol Biol. 2021 Dec 28;44(1):117–27. doi: 10.3390/cimb44010009 (PMC8929011; doi:10.3390/cimb44010009)
Supplement: Supplementary file 1 [file cimb-44-00009-s001.zip]

Archive with 1 entries (1 files):
- cimb-1488387-supplementary.pdf
